# Supplementary material for: pH-Sensing G Protein-Coupled Receptor OGR1 (GPR68) Expression and Activation Increases in Intestinal Inflammation and Fibrosis
Source: Int J Mol Sci. 2022 Jan 26;23(3):1419. doi: 10.3390/ijms23031419 (PMC8835966; doi:10.3390/ijms23031419)
Supplement: Supplementary file 1 [file ijms-23-01419-s001.zip]

Archive with 1 entries (1 files):
- ijms-1530325-supplementary.pdf
